# Supplementary material for: Iridopsis socoromaensis sp. n., a geometrid moth (Lepidoptera, Geometridae) from the Andes of northern Chile
Source: Biodivers Data J. 2021 Jan 28;9:e61592. doi: 10.3897/BDJ.9.e61592 (PMC7862214; doi:10.3897/BDJ.9.e61592)
Supplement: XML Treatment for Iridopsis socoromaensis [file BDJ.9.e61592-treatment1.xml]

<!DOCTYPE tp:taxon-treatment
  PUBLIC "-//TaxonX//DTD Taxonomic Treatment Publishing DTD v0 20100105//EN" "tax-treatment-NSO.dtd">
<tp:taxon-treatment xmlns:tp="http://www.plazi.org/taxpub"><tp:treatment-meta><mixed-citation publication-type="journal"><person-group><name><surname>Vargas</surname><given-names>Héctor A.</given-names></name></person-group><article-title><italic><tp:taxon-name><tp:taxon-name-part taxon-name-part-type="genus" reg="Iridopsis">Iridopsis</tp:taxon-name-part> <tp:taxon-name-part taxon-name-part-type="species" reg="socoromaensis">socoromaensis</tp:taxon-name-part></tp:taxon-name></italic> sp. n., a geometrid moth (<tp:taxon-name><tp:taxon-name-part taxon-name-part-type="order">Lepidoptera</tp:taxon-name-part></tp:taxon-name>, <tp:taxon-name><tp:taxon-name-part taxon-name-part-type="family">Geometridae</tp:taxon-name-part></tp:taxon-name>) from the Andes of northern Chile</article-title><source>Biodivers Data J</source><day>28</day><month>1</month><year>2021</year><volume>9</volume><pub-id pub-id-type="doi">10.3897/BDJ.9.e61592</pub-id></mixed-citation></tp:treatment-meta><tp:nomenclature><tp:taxon-name><object-id xmlns:xlink="http://www.w3.org/1999/xlink" content-type="arpha" xlink:type="simple">8E9AAAEC-AEEB-59F8-9864-3E3FC14B6A7E</object-id><tp:taxon-name-part taxon-name-part-type="genus">Iridopsis</tp:taxon-name-part> <tp:taxon-name-part taxon-name-part-type="species">socoromaensis</tp:taxon-name-part><object-id xmlns:xlink="http://www.w3.org/1999/xlink" content-type="zoobank" xlink:type="simple" object-id-type="ZooBank">A2BA204C-E2FE-4457-B1AB-1DFC470350FA</object-id></tp:taxon-name><tp:taxon-authority>Vargas</tp:taxon-authority><tp:taxon-status xmlns:xlink="http://www.w3.org/1999/xlink" xlink:type="simple">sp. n.</tp:taxon-status></tp:nomenclature><tp:treatment-sec sec-type="materials"><title>Materials</title><list list-type="alpha-lower" list-content="occurrences"><list-item><p><bold>Type status:</bold> <named-content xmlns:xlink="http://www.w3.org/1999/xlink" content-type="dwc:typeStatus" xlink:type="simple">Holotype</named-content>. <bold>Occurrence:</bold> sex: <named-content xmlns:xlink="http://www.w3.org/1999/xlink" content-type="dwc:sex" xlink:type="simple">female</named-content>; otherCatalogNumbers: <named-content xmlns:xlink="http://www.w3.org/1999/xlink" content-type="dwc:otherCatalogNumbers" xlink:type="simple">IDEA-LEPI-2020-025, genitalia slide HAV-1391</named-content>; <bold>Taxon:</bold> order: <named-content xmlns:xlink="http://www.w3.org/1999/xlink" content-type="dwc:order" xlink:type="simple"><tp:taxon-name><tp:taxon-name-part taxon-name-part-type="order">Lepidoptera</tp:taxon-name-part></tp:taxon-name></named-content>; family: <named-content xmlns:xlink="http://www.w3.org/1999/xlink" content-type="dwc:family" xlink:type="simple"><tp:taxon-name><tp:taxon-name-part taxon-name-part-type="family">Geometridae</tp:taxon-name-part></tp:taxon-name></named-content>; genus: <named-content xmlns:xlink="http://www.w3.org/1999/xlink" content-type="dwc:genus" xlink:type="simple"><tp:taxon-name><tp:taxon-name-part taxon-name-part-type="genus">Iridopsis</tp:taxon-name-part></tp:taxon-name></named-content>; specificEpithet: <named-content xmlns:xlink="http://www.w3.org/1999/xlink" content-type="dwc:specificEpithet" xlink:type="simple"><italic><tp:taxon-name><tp:taxon-name-part taxon-name-part-type="genus" reg="Iridopsis"/><tp:taxon-name-part taxon-name-part-type="species" reg="socoromaensis">socoromaensis</tp:taxon-name-part></tp:taxon-name></italic></named-content>; taxonRank: <named-content xmlns:xlink="http://www.w3.org/1999/xlink" content-type="dwc:taxonRank" xlink:type="simple">species</named-content>; scientificNameAuthorship: <named-content xmlns:xlink="http://www.w3.org/1999/xlink" content-type="dwc:scientificNameAuthorship" xlink:type="simple">Vargas</named-content>; nomenclaturalCode: <named-content xmlns:xlink="http://www.w3.org/1999/xlink" content-type="dwc:nomenclaturalCode" xlink:type="simple">ICZN</named-content>; <bold>Location:</bold> continent: <named-content xmlns:xlink="http://www.w3.org/1999/xlink" content-type="dwc:continent" xlink:type="simple">South America</named-content>; country: <named-content xmlns:xlink="http://www.w3.org/1999/xlink" content-type="dwc:country" xlink:type="simple">Chile</named-content>; stateProvince: <named-content xmlns:xlink="http://www.w3.org/1999/xlink" content-type="dwc:stateProvince" xlink:type="simple">Parinacota</named-content>; locality: <named-content xmlns:xlink="http://www.w3.org/1999/xlink" content-type="dwc:locality" xlink:type="simple">Socoroma</named-content>; verbatimLocality: <named-content xmlns:xlink="http://www.w3.org/1999/xlink" content-type="dwc:verbatimLocality" xlink:type="simple">About 2 km south of Socoroma Village.</named-content>; verbatimElevation: <named-content xmlns:xlink="http://www.w3.org/1999/xlink" content-type="dwc:verbatimElevation" xlink:type="simple">3300</named-content>; verbatimLatitude: <named-content xmlns:xlink="http://www.w3.org/1999/xlink" content-type="dwc:verbatimLatitude" xlink:type="simple">18°27’22’’ S</named-content>; verbatimLongitude: <named-content xmlns:xlink="http://www.w3.org/1999/xlink" content-type="dwc:verbatimLongitude" xlink:type="simple">69°35’15’’ W</named-content>; <bold>Identification:</bold> identifiedBy: <named-content xmlns:xlink="http://www.w3.org/1999/xlink" content-type="dwc:identifiedBy" xlink:type="simple">Héctor A. Vargas</named-content>; dateIdentified: <named-content xmlns:xlink="http://www.w3.org/1999/xlink" content-type="dwc:dateIdentified" xlink:type="simple">09 Nov 2020</named-content>; <bold>Event:</bold> samplingProtocol: <named-content xmlns:xlink="http://www.w3.org/1999/xlink" content-type="dwc:samplingProtocol" xlink:type="simple">One female adult emerged in March 2019, reared from larva collected on <tp:taxon-name><tp:taxon-name-part taxon-name-part-type="genus" reg="Dalea">Dalea</tp:taxon-name-part> <tp:taxon-name-part taxon-name-part-type="species" reg="pennellii">pennellii</tp:taxon-name-part> <tp:taxon-name-part taxon-name-part-type="infraspecific-rank">var.</tp:taxon-name-part> <tp:taxon-name-part taxon-name-part-type="variety" reg="chilensis">chilensis</tp:taxon-name-part></tp:taxon-name> in March 2018, pupa April 2018.</named-content>; month: <named-content xmlns:xlink="http://www.w3.org/1999/xlink" content-type="dwc:month" xlink:type="simple">2019</named-content>; day: <named-content xmlns:xlink="http://www.w3.org/1999/xlink" content-type="dwc:day" xlink:type="simple">3</named-content>; verbatimEventDate: <named-content xmlns:xlink="http://www.w3.org/1999/xlink" content-type="dwc:verbatimEventDate" xlink:type="simple">March 2019</named-content>; <bold>Record Level:</bold> type: <named-content xmlns:xlink="http://www.w3.org/1999/xlink" content-type="dwc:type" xlink:type="simple">Physical Object</named-content>; language: <named-content xmlns:xlink="http://www.w3.org/1999/xlink" content-type="dwc:language" xlink:type="simple">en</named-content>; institutionCode: <named-content xmlns:xlink="http://www.w3.org/1999/xlink" content-type="dwc:institutionCode" xlink:type="simple">IDEA</named-content></p></list-item><list-item><p><bold>Type status:</bold> <named-content xmlns:xlink="http://www.w3.org/1999/xlink" content-type="dwc:typeStatus" xlink:type="simple">Paratype</named-content>. <bold>Occurrence:</bold> sex: <named-content xmlns:xlink="http://www.w3.org/1999/xlink" content-type="dwc:sex" xlink:type="simple">male</named-content>; otherCatalogNumbers: <named-content xmlns:xlink="http://www.w3.org/1999/xlink" content-type="dwc:otherCatalogNumbers" xlink:type="simple">IDEA-LEPI-2020-026, genitalia slide HAV-1236</named-content>; <bold>Taxon:</bold> order: <named-content xmlns:xlink="http://www.w3.org/1999/xlink" content-type="dwc:order" xlink:type="simple"><tp:taxon-name><tp:taxon-name-part taxon-name-part-type="order">Lepidoptera</tp:taxon-name-part></tp:taxon-name></named-content>; family: <named-content xmlns:xlink="http://www.w3.org/1999/xlink" content-type="dwc:family" xlink:type="simple"><tp:taxon-name><tp:taxon-name-part taxon-name-part-type="family">Geometridae</tp:taxon-name-part></tp:taxon-name></named-content>; genus: <named-content xmlns:xlink="http://www.w3.org/1999/xlink" content-type="dwc:genus" xlink:type="simple"><tp:taxon-name><tp:taxon-name-part taxon-name-part-type="genus">Iridopsis</tp:taxon-name-part></tp:taxon-name></named-content>; specificEpithet: <named-content xmlns:xlink="http://www.w3.org/1999/xlink" content-type="dwc:specificEpithet" xlink:type="simple"><italic><tp:taxon-name><tp:taxon-name-part taxon-name-part-type="genus" reg="Iridopsis"/><tp:taxon-name-part taxon-name-part-type="species" reg="socoromaensis">socoromaensis</tp:taxon-name-part></tp:taxon-name></italic></named-content>; taxonRank: <named-content xmlns:xlink="http://www.w3.org/1999/xlink" content-type="dwc:taxonRank" xlink:type="simple">species</named-content>; scientificNameAuthorship: <named-content xmlns:xlink="http://www.w3.org/1999/xlink" content-type="dwc:scientificNameAuthorship" xlink:type="simple">Vargas</named-content>; nomenclaturalCode: <named-content xmlns:xlink="http://www.w3.org/1999/xlink" content-type="dwc:nomenclaturalCode" xlink:type="simple">ICZN</named-content>; <bold>Location:</bold> continent: <named-content xmlns:xlink="http://www.w3.org/1999/xlink" content-type="dwc:continent" xlink:type="simple">South America</named-content>; country: <named-content xmlns:xlink="http://www.w3.org/1999/xlink" content-type="dwc:country" xlink:type="simple">Chile</named-content>; stateProvince: <named-content xmlns:xlink="http://www.w3.org/1999/xlink" content-type="dwc:stateProvince" xlink:type="simple">Parinacota</named-content>; locality: <named-content xmlns:xlink="http://www.w3.org/1999/xlink" content-type="dwc:locality" xlink:type="simple">Socoroma</named-content>; verbatimLocality: <named-content xmlns:xlink="http://www.w3.org/1999/xlink" content-type="dwc:verbatimLocality" xlink:type="simple">About 2 km south of Socoroma Village.</named-content>; verbatimElevation: <named-content xmlns:xlink="http://www.w3.org/1999/xlink" content-type="dwc:verbatimElevation" xlink:type="simple">3300</named-content>; verbatimLatitude: <named-content xmlns:xlink="http://www.w3.org/1999/xlink" content-type="dwc:verbatimLatitude" xlink:type="simple">18°27’22’’ S</named-content>; verbatimLongitude: <named-content xmlns:xlink="http://www.w3.org/1999/xlink" content-type="dwc:verbatimLongitude" xlink:type="simple">69°35’15’’ W</named-content>; <bold>Identification:</bold> identifiedBy: <named-content xmlns:xlink="http://www.w3.org/1999/xlink" content-type="dwc:identifiedBy" xlink:type="simple">Héctor A. Vargas</named-content>; dateIdentified: <named-content xmlns:xlink="http://www.w3.org/1999/xlink" content-type="dwc:dateIdentified" xlink:type="simple">09 Nov 2020</named-content>; <bold>Event:</bold> samplingProtocol: <named-content xmlns:xlink="http://www.w3.org/1999/xlink" content-type="dwc:samplingProtocol" xlink:type="simple">One male adult emerged in March 2019, reared from larva collected on <tp:taxon-name><tp:taxon-name-part taxon-name-part-type="genus" reg="Dalea">Dalea</tp:taxon-name-part> <tp:taxon-name-part taxon-name-part-type="species" reg="pennellii">pennellii</tp:taxon-name-part> <tp:taxon-name-part taxon-name-part-type="infraspecific-rank">var.</tp:taxon-name-part> <tp:taxon-name-part taxon-name-part-type="variety" reg="chilensis">chilensis</tp:taxon-name-part></tp:taxon-name> in March 2018, pupa April 2018.</named-content>; month: <named-content xmlns:xlink="http://www.w3.org/1999/xlink" content-type="dwc:month" xlink:type="simple">2019</named-content>; day: <named-content xmlns:xlink="http://www.w3.org/1999/xlink" content-type="dwc:day" xlink:type="simple">3</named-content>; verbatimEventDate: <named-content xmlns:xlink="http://www.w3.org/1999/xlink" content-type="dwc:verbatimEventDate" xlink:type="simple">March 2019</named-content>; <bold>Record Level:</bold> type: <named-content xmlns:xlink="http://www.w3.org/1999/xlink" content-type="dwc:type" xlink:type="simple">Physical Object</named-content>; language: <named-content xmlns:xlink="http://www.w3.org/1999/xlink" content-type="dwc:language" xlink:type="simple">en</named-content>; institutionCode: <named-content xmlns:xlink="http://www.w3.org/1999/xlink" content-type="dwc:institutionCode" xlink:type="simple">IDEA</named-content></p></list-item><list-item><p><bold>Type status:</bold> <named-content xmlns:xlink="http://www.w3.org/1999/xlink" content-type="dwc:typeStatus" xlink:type="simple">Paratype</named-content>. <bold>Occurrence:</bold> sex: <named-content xmlns:xlink="http://www.w3.org/1999/xlink" content-type="dwc:sex" xlink:type="simple">male</named-content>; otherCatalogNumbers: <named-content xmlns:xlink="http://www.w3.org/1999/xlink" content-type="dwc:otherCatalogNumbers" xlink:type="simple">IDEA-LEPI-2020-027, genitalia slide HAV-1390</named-content>; <bold>Taxon:</bold> order: <named-content xmlns:xlink="http://www.w3.org/1999/xlink" content-type="dwc:order" xlink:type="simple"><tp:taxon-name><tp:taxon-name-part taxon-name-part-type="order">Lepidoptera</tp:taxon-name-part></tp:taxon-name></named-content>; family: <named-content xmlns:xlink="http://www.w3.org/1999/xlink" content-type="dwc:family" xlink:type="simple"><tp:taxon-name><tp:taxon-name-part taxon-name-part-type="family">Geometridae</tp:taxon-name-part></tp:taxon-name></named-content>; genus: <named-content xmlns:xlink="http://www.w3.org/1999/xlink" content-type="dwc:genus" xlink:type="simple"><tp:taxon-name><tp:taxon-name-part taxon-name-part-type="genus">Iridopsis</tp:taxon-name-part></tp:taxon-name></named-content>; specificEpithet: <named-content xmlns:xlink="http://www.w3.org/1999/xlink" content-type="dwc:specificEpithet" xlink:type="simple"><italic><tp:taxon-name><tp:taxon-name-part taxon-name-part-type="genus" reg="Iridopsis"/><tp:taxon-name-part taxon-name-part-type="species" reg="socoromaensis">socoromaensis</tp:taxon-name-part></tp:taxon-name></italic></named-content>; taxonRank: <named-content xmlns:xlink="http://www.w3.org/1999/xlink" content-type="dwc:taxonRank" xlink:type="simple">species</named-content>; scientificNameAuthorship: <named-content xmlns:xlink="http://www.w3.org/1999/xlink" content-type="dwc:scientificNameAuthorship" xlink:type="simple">Vargas</named-content>; nomenclaturalCode: <named-content xmlns:xlink="http://www.w3.org/1999/xlink" content-type="dwc:nomenclaturalCode" xlink:type="simple">ICZN</named-content>; <bold>Location:</bold> continent: <named-content xmlns:xlink="http://www.w3.org/1999/xlink" content-type="dwc:continent" xlink:type="simple">South America</named-content>; country: <named-content xmlns:xlink="http://www.w3.org/1999/xlink" content-type="dwc:country" xlink:type="simple">Chile</named-content>; stateProvince: <named-content xmlns:xlink="http://www.w3.org/1999/xlink" content-type="dwc:stateProvince" xlink:type="simple">Parinacota</named-content>; locality: <named-content xmlns:xlink="http://www.w3.org/1999/xlink" content-type="dwc:locality" xlink:type="simple">Socoroma</named-content>; verbatimLocality: <named-content xmlns:xlink="http://www.w3.org/1999/xlink" content-type="dwc:verbatimLocality" xlink:type="simple">About 2 km south of Socoroma Village.</named-content>; verbatimElevation: <named-content xmlns:xlink="http://www.w3.org/1999/xlink" content-type="dwc:verbatimElevation" xlink:type="simple">3300</named-content>; verbatimLatitude: <named-content xmlns:xlink="http://www.w3.org/1999/xlink" content-type="dwc:verbatimLatitude" xlink:type="simple">18°27’22’’ S</named-content>; verbatimLongitude: <named-content xmlns:xlink="http://www.w3.org/1999/xlink" content-type="dwc:verbatimLongitude" xlink:type="simple">69°35’15’’ W</named-content>; <bold>Identification:</bold> identifiedBy: <named-content xmlns:xlink="http://www.w3.org/1999/xlink" content-type="dwc:identifiedBy" xlink:type="simple">Héctor A. Vargas</named-content>; dateIdentified: <named-content xmlns:xlink="http://www.w3.org/1999/xlink" content-type="dwc:dateIdentified" xlink:type="simple">09 Nov 2020</named-content>; <bold>Event:</bold> samplingProtocol: <named-content xmlns:xlink="http://www.w3.org/1999/xlink" content-type="dwc:samplingProtocol" xlink:type="simple">One male adult emerged in March 2019, reared from larva collected on <tp:taxon-name><tp:taxon-name-part taxon-name-part-type="genus" reg="Dalea">Dalea</tp:taxon-name-part> <tp:taxon-name-part taxon-name-part-type="species" reg="pennellii">pennellii</tp:taxon-name-part> <tp:taxon-name-part taxon-name-part-type="infraspecific-rank">var.</tp:taxon-name-part> <tp:taxon-name-part taxon-name-part-type="variety" reg="chilensis">chilensis</tp:taxon-name-part></tp:taxon-name> in March 2018, pupa April 2018.</named-content>; month: <named-content xmlns:xlink="http://www.w3.org/1999/xlink" content-type="dwc:month" xlink:type="simple">2019</named-content>; day: <named-content xmlns:xlink="http://www.w3.org/1999/xlink" content-type="dwc:day" xlink:type="simple">3</named-content>; verbatimEventDate: <named-content xmlns:xlink="http://www.w3.org/1999/xlink" content-type="dwc:verbatimEventDate" xlink:type="simple">March 2019</named-content>; <bold>Record Level:</bold> type: <named-content xmlns:xlink="http://www.w3.org/1999/xlink" content-type="dwc:type" xlink:type="simple">Physical Object</named-content>; language: <named-content xmlns:xlink="http://www.w3.org/1999/xlink" content-type="dwc:language" xlink:type="simple">en</named-content>; institutionCode: <named-content xmlns:xlink="http://www.w3.org/1999/xlink" content-type="dwc:institutionCode" xlink:type="simple">IDEA</named-content></p></list-item><list-item><p><bold>Type status:</bold> <named-content xmlns:xlink="http://www.w3.org/1999/xlink" content-type="dwc:typeStatus" xlink:type="simple">Paratype</named-content>. <bold>Occurrence:</bold> sex: <named-content xmlns:xlink="http://www.w3.org/1999/xlink" content-type="dwc:sex" xlink:type="simple">male</named-content>; otherCatalogNumbers: <named-content xmlns:xlink="http://www.w3.org/1999/xlink" content-type="dwc:otherCatalogNumbers" xlink:type="simple">IDEA-LEPI-2020-028, genitalia slide HAV-1392</named-content>; <bold>Taxon:</bold> order: <named-content xmlns:xlink="http://www.w3.org/1999/xlink" content-type="dwc:order" xlink:type="simple"><tp:taxon-name><tp:taxon-name-part taxon-name-part-type="order">Lepidoptera</tp:taxon-name-part></tp:taxon-name></named-content>; family: <named-content xmlns:xlink="http://www.w3.org/1999/xlink" content-type="dwc:family" xlink:type="simple"><tp:taxon-name><tp:taxon-name-part taxon-name-part-type="family">Geometridae</tp:taxon-name-part></tp:taxon-name></named-content>; genus: <named-content xmlns:xlink="http://www.w3.org/1999/xlink" content-type="dwc:genus" xlink:type="simple"><tp:taxon-name><tp:taxon-name-part taxon-name-part-type="genus">Iridopsis</tp:taxon-name-part></tp:taxon-name></named-content>; specificEpithet: <named-content xmlns:xlink="http://www.w3.org/1999/xlink" content-type="dwc:specificEpithet" xlink:type="simple"><italic><tp:taxon-name><tp:taxon-name-part taxon-name-part-type="genus" reg="Iridopsis"/><tp:taxon-name-part taxon-name-part-type="species" reg="socoromaensis">socoromaensis</tp:taxon-name-part></tp:taxon-name></italic></named-content>; taxonRank: <named-content xmlns:xlink="http://www.w3.org/1999/xlink" content-type="dwc:taxonRank" xlink:type="simple">species</named-content>; scientificNameAuthorship: <named-content xmlns:xlink="http://www.w3.org/1999/xlink" content-type="dwc:scientificNameAuthorship" xlink:type="simple">Vargas</named-content>; nomenclaturalCode: <named-content xmlns:xlink="http://www.w3.org/1999/xlink" content-type="dwc:nomenclaturalCode" xlink:type="simple">ICZN</named-content>; <bold>Location:</bold> continent: <named-content xmlns:xlink="http://www.w3.org/1999/xlink" content-type="dwc:continent" xlink:type="simple">South America</named-content>; country: <named-content xmlns:xlink="http://www.w3.org/1999/xlink" content-type="dwc:country" xlink:type="simple">Chile</named-content>; stateProvince: <named-content xmlns:xlink="http://www.w3.org/1999/xlink" content-type="dwc:stateProvince" xlink:type="simple">Parinacota</named-content>; locality: <named-content xmlns:xlink="http://www.w3.org/1999/xlink" content-type="dwc:locality" xlink:type="simple">Socoroma</named-content>; verbatimLocality: <named-content xmlns:xlink="http://www.w3.org/1999/xlink" content-type="dwc:verbatimLocality" xlink:type="simple">About 2 km south of Socoroma Village.</named-content>; verbatimElevation: <named-content xmlns:xlink="http://www.w3.org/1999/xlink" content-type="dwc:verbatimElevation" xlink:type="simple">3300</named-content>; verbatimLatitude: <named-content xmlns:xlink="http://www.w3.org/1999/xlink" content-type="dwc:verbatimLatitude" xlink:type="simple">18°27’22’’ S</named-content>; verbatimLongitude: <named-content xmlns:xlink="http://www.w3.org/1999/xlink" content-type="dwc:verbatimLongitude" xlink:type="simple">69°35’15’’ W</named-content>; <bold>Identification:</bold> identifiedBy: <named-content xmlns:xlink="http://www.w3.org/1999/xlink" content-type="dwc:identifiedBy" xlink:type="simple">Héctor A. Vargas</named-content>; dateIdentified: <named-content xmlns:xlink="http://www.w3.org/1999/xlink" content-type="dwc:dateIdentified" xlink:type="simple">09 Nov 2020</named-content>; <bold>Event:</bold> samplingProtocol: <named-content xmlns:xlink="http://www.w3.org/1999/xlink" content-type="dwc:samplingProtocol" xlink:type="simple">One male adult emerged in March 2019, reared from larva collected on <tp:taxon-name><tp:taxon-name-part taxon-name-part-type="genus" reg="Dalea">Dalea</tp:taxon-name-part> <tp:taxon-name-part taxon-name-part-type="species" reg="pennellii">pennellii</tp:taxon-name-part> <tp:taxon-name-part taxon-name-part-type="infraspecific-rank">var.</tp:taxon-name-part> <tp:taxon-name-part taxon-name-part-type="variety" reg="chilensis">chilensis</tp:taxon-name-part></tp:taxon-name> in March 2018, pupa April 2018.</named-content>; month: <named-content xmlns:xlink="http://www.w3.org/1999/xlink" content-type="dwc:month" xlink:type="simple">2019</named-content>; day: <named-content xmlns:xlink="http://www.w3.org/1999/xlink" content-type="dwc:day" xlink:type="simple">3</named-content>; verbatimEventDate: <named-content xmlns:xlink="http://www.w3.org/1999/xlink" content-type="dwc:verbatimEventDate" xlink:type="simple">March 2019</named-content>; <bold>Record Level:</bold> type: <named-content xmlns:xlink="http://www.w3.org/1999/xlink" content-type="dwc:type" xlink:type="simple">Physical Object</named-content>; language: <named-content xmlns:xlink="http://www.w3.org/1999/xlink" content-type="dwc:language" xlink:type="simple">en</named-content>; institutionCode: <named-content xmlns:xlink="http://www.w3.org/1999/xlink" content-type="dwc:institutionCode" xlink:type="simple">IDEA</named-content></p></list-item></list></tp:treatment-sec><tp:treatment-sec sec-type="Description"><title>Description</title><p>Female (Fig. <xref ref-type="fig" rid="F6402557">1</xref>). Forewing length 16.5 mm.</p><p>Head. Vertex and frons mainly creamy white with scattered dark grey scales. Antenna filiform with scape and pedicel creamy white, flagellum dark grey. Labial palpus dark grey with a few scattered creamy white scales.</p><p>Thorax. Mainly creamy white with scattered dark grey scales. Legs with creamy white and dark grey scales intermixed. Forewing dorsal surface with whitish-grey and dark grey scales intermixed; lines and discal dot slightly differentiated; postmedial line dark grey, triangular from costal margin to M3, slightly differentiated to inner margin; subterminal line narrow, creamy white, continuous with an apical concolorous blotch with a few scattered dark grey scales. Forewing ventral surface mainly whitish-grey from base to postmedial line; discal dot dark grey; postmedial line dark grey, narrowing from costal margin to inner margin; subterminal line narrow, creamy white, continuous with a concolorous blotch at apex; mainly dark grey between subterminal line and outer margin, lighter to tornus. Hindwing dorsal surface similar to forewing, but without a creamy white blotch at apex. Hindwing ventral surface mainly whitish-grey with a small dark grey discal dot and dark grey postmedial line.</p><p>Abdomen. Mainly creamy white with scattered dark grey scales.</p><p>Female genitalia (Fig. <xref ref-type="fig" rid="F6402561">2</xref>). Papillae anales lobe-like with a few setae. Posterior apophyses narrow, elongated, about seven times the length of papillae anales, apex reaching the basal part of the ductus bursae. Anterior apophyses narrow, slightly shorter than half the length of the posterior apophyses. Lamella antevaginalis a fine transversal stripe with anterior margin convex and posterior margin concave. Ductus bursae cylindrical, sclerotised, slightly shorter than anterior apophyses. Corpus bursae oval, membranous, length about a third that of the ductus bursae, signum sub-circular with serrated margin and a few additional small projections on the central area. Ductus seminalis on distal third of ductus bursae.</p><p>Male. Similar to female in size and maculation, but with bipectinate antenna and hair pencil on metatibia.</p><p>Male genitalia (Fig. <xref ref-type="fig" rid="F6402565">3</xref>). Uncus triangular, round apex, with short setae near margin. Tegumen broad, anterior margin excavated in the middle. Saccus membranous ventrally. Juxta narrow, mainly as a longitudinal stripe; basal part semicircular slightly swollen antero-ventrally; apex excavated in the middle. Elongated hair-like scales near base of juxta. Valva deeply cleft; costal lobe wide, dorsal margin mainly straight, apex round, ventral process slightly curved outwards; sacculus triangular, apex round, internal face with a slightly differentiated longitudinal fold near apex. Phallus sub-cylindrical, about twice the length of the costal lobe of the valva, anterior part slightly downward-curved; a narrow, elongated cornutus on the vesica, slightly smaller than half the phallus length.</p><p>DNA barcoding. One sequence of DNA barcode (GenBank accession <ext-link xmlns:xlink="http://www.w3.org/1999/xlink" ext-link-type="uri" xlink:href="https://www.ncbi.nlm.nih.gov/nuccore/MW261921" xlink:type="simple">MW261921</ext-link>) of 658 bp was obtained. The BOLD Identification System found 93.7-94.3% similarity with the Nearctic <italic><tp:taxon-name><tp:taxon-name-part taxon-name-part-type="genus" reg="Iridopsis">I.</tp:taxon-name-part> <tp:taxon-name-part taxon-name-part-type="species" reg="sanctissima">sanctissima</tp:taxon-name-part></tp:taxon-name></italic> (Barnes &amp; McDunnough, 1917), while similarity was 93.1% with the only haplotype of a Chilean congeneric (<italic><tp:taxon-name><tp:taxon-name-part taxon-name-part-type="genus" reg="Iridopsis">I.</tp:taxon-name-part> <tp:taxon-name-part taxon-name-part-type="species" reg="hausmanni">hausmanni</tp:taxon-name-part></tp:taxon-name></italic>) available in BOLD.</p></tp:treatment-sec><tp:treatment-sec sec-type="Diagnosis"><title>Diagnosis</title><p><italic><tp:taxon-name><tp:taxon-name-part taxon-name-part-type="genus" reg="Iridopsis">Iridopsis</tp:taxon-name-part> <tp:taxon-name-part taxon-name-part-type="species" reg="socoromaensis">socoromaensis</tp:taxon-name-part></tp:taxon-name></italic> sp. n. is recognisable by the dorsal surface of forewing with postmedial line like a dark grey triangle from the costal margin to M3 and an apical creamy white blotch with a few scattered dark grey scales, the female genitalia with lamella antevaginalis as a fine transverse stripe and the male genitalia with the costal lobe of the valva with a ventral process slightly curved outwards and the vesica with a single cornutus. In contrast, the two other Chilean representatives (<italic><tp:taxon-name><tp:taxon-name-part taxon-name-part-type="genus" reg="Iridopsis">I.</tp:taxon-name-part> <tp:taxon-name-part taxon-name-part-type="species" reg="hausmanni">hausmanni</tp:taxon-name-part></tp:taxon-name></italic> and <italic>I <tp:taxon-name><tp:taxon-name-part taxon-name-part-type="genus" reg="Iridopsis"/><tp:taxon-name-part taxon-name-part-type="species" reg="parrai">parrai</tp:taxon-name-part></tp:taxon-name></italic>) lack a dark grey triangle and apical creamy white spot on the forewing dorsal surface, lamella antevaginalis in the female genitalia and ventral process of the costal lobe of the valva in the male genitalia and the vesica has multiple cornuti. DNA barcode divergence with the only currently-available haplotype of <italic><tp:taxon-name><tp:taxon-name-part taxon-name-part-type="genus" reg="Iridopsis">I.</tp:taxon-name-part> <tp:taxon-name-part taxon-name-part-type="species" reg="hausmanni">hausmanni</tp:taxon-name-part></tp:taxon-name></italic> was found to be 93.1%. DNA barcode sequences of <italic><tp:taxon-name><tp:taxon-name-part taxon-name-part-type="genus" reg="Iridopsis">I.</tp:taxon-name-part> <tp:taxon-name-part taxon-name-part-type="species" reg="parrai">parrai</tp:taxon-name-part></tp:taxon-name></italic> remain unknown impeding comparisons.</p></tp:treatment-sec><tp:treatment-sec sec-type="Etymology"><title>Etymology</title><p>The specific epithet is derived from Socoroma Village, the type locality of <italic><tp:taxon-name><tp:taxon-name-part taxon-name-part-type="genus" reg="Iridopsis">I.</tp:taxon-name-part> <tp:taxon-name-part taxon-name-part-type="species" reg="socoromaensis">socoromaensis</tp:taxon-name-part></tp:taxon-name></italic> sp. n.</p></tp:treatment-sec><tp:treatment-sec sec-type="Distribution"><title>Distribution</title><p><italic><tp:taxon-name><tp:taxon-name-part taxon-name-part-type="genus" reg="Iridopsis">Iridopsis</tp:taxon-name-part> <tp:taxon-name-part taxon-name-part-type="species" reg="socoromaensis">socoromaensis</tp:taxon-name-part></tp:taxon-name></italic> sp. n. is known only from the type locality near Socoroma Village in the Andes of northern Chile (Fig. <xref ref-type="fig" rid="F6402569">4</xref>).</p></tp:treatment-sec><tp:treatment-sec sec-type="Biology"><title>Biology</title><p>The folivorous larvae of <italic><tp:taxon-name><tp:taxon-name-part taxon-name-part-type="genus" reg="Iridopsis">I.</tp:taxon-name-part> <tp:taxon-name-part taxon-name-part-type="species" reg="socoromaensis">socoromaensis</tp:taxon-name-part></tp:taxon-name></italic> sp. n. were recorded on the Chilean endemic <tp:taxon-name><tp:taxon-name-part taxon-name-part-type="genus" reg="Dalea">Dalea</tp:taxon-name-part> <tp:taxon-name-part taxon-name-part-type="species" reg="pennellii">pennellii</tp:taxon-name-part> <tp:taxon-name-part taxon-name-part-type="infraspecific-rank">var.</tp:taxon-name-part> <tp:taxon-name-part taxon-name-part-type="variety" reg="chilensis">chilensis</tp:taxon-name-part></tp:taxon-name> (Fig. <xref ref-type="fig" rid="F6402573">5</xref>), a fabacean prostrate shrub inhabiting a narrow elevation range between about 2500 and 3300 m and 18° and 20° S on the western slopes of the Andes (<xref ref-type="bibr" rid="B6402501">Rodriguez et al. 2018</xref>).</p></tp:treatment-sec><tp:treatment-sec><!--Section generated to contain objects referenced in tp:taxon-treatment.--><fig id="F6402557" position="float" orientation="portrait"><object-id xmlns:xlink="http://www.w3.org/1999/xlink" content-type="arpha" xlink:type="simple">CBCFD421-0DF9-5D9D-A036-4A1A239179C8</object-id><object-id xmlns:xlink="http://www.w3.org/1999/xlink" content-type="doi" xlink:type="simple">10.3897/BDJ.9.e61592.figure1</object-id><label>Figure 1.</label><caption><p>Female holotype of <italic><tp:taxon-name><tp:taxon-name-part taxon-name-part-type="genus" reg="Iridopsis">Iridopsis</tp:taxon-name-part> <tp:taxon-name-part taxon-name-part-type="species" reg="socoromaensis">socoromaensis</tp:taxon-name-part></tp:taxon-name></italic> sp. n. <bold>A.</bold> Dorsal view; <bold>B.</bold> Ventral view. Scale bars 10 mm.</p></caption><graphic xmlns:xlink="http://www.w3.org/1999/xlink" xlink:href="bdj-09-e61592-g001.jpg" position="float" id="oo_481552.jpg" orientation="portrait" xlink:type="simple"><uri content-type="original_file" xlink:type="simple">https://binary.pensoft.net/fig/481552</uri></graphic></fig><fig id="F6402561" position="float" orientation="portrait"><object-id xmlns:xlink="http://www.w3.org/1999/xlink" content-type="arpha" xlink:type="simple">568F5118-3B65-5A23-9C58-4DE40077F07B</object-id><object-id xmlns:xlink="http://www.w3.org/1999/xlink" content-type="doi" xlink:type="simple">10.3897/BDJ.9.e61592.figure2</object-id><label>Figure 2.</label><caption><p>Female genitalia of <italic><tp:taxon-name><tp:taxon-name-part taxon-name-part-type="genus" reg="Iridopsis">Iridopsis</tp:taxon-name-part> <tp:taxon-name-part taxon-name-part-type="species" reg="socoromaensis">socoromaensis</tp:taxon-name-part></tp:taxon-name></italic> sp. n. <bold>A.</bold> Ventral view; <bold>B.</bold> Detail of lamella antevaginalis, ostium and base of ductus bursae (open arrow of A); <bold>C.</bold> Detail of signum (solid arrow in A). Scale bar 1 mm.</p></caption><graphic xmlns:xlink="http://www.w3.org/1999/xlink" xlink:href="bdj-09-e61592-g002.jpg" position="float" id="oo_481553.jpg" orientation="portrait" xlink:type="simple"><uri content-type="original_file" xlink:type="simple">https://binary.pensoft.net/fig/481553</uri></graphic></fig><fig id="F6402565" position="float" orientation="portrait"><object-id xmlns:xlink="http://www.w3.org/1999/xlink" content-type="arpha" xlink:type="simple">D5A5EA78-27CC-50B9-AB4F-636951B0661E</object-id><object-id xmlns:xlink="http://www.w3.org/1999/xlink" content-type="doi" xlink:type="simple">10.3897/BDJ.9.e61592.figure3</object-id><label>Figure 3.</label><caption><p>Male genitalia of <italic><tp:taxon-name><tp:taxon-name-part taxon-name-part-type="genus" reg="Iridopsis">Iridopsis</tp:taxon-name-part> <tp:taxon-name-part taxon-name-part-type="species" reg="socoromaensis">socoromaensis</tp:taxon-name-part></tp:taxon-name></italic> sp. n. <bold>A.</bold> Ventral view, phallus removed; <bold>B.</bold> Phallus, lateral view; upper right rectangle shows apical portion of the cornutus (detail of rectangular area of B). Scale bars 0.5 mm.</p></caption><graphic xmlns:xlink="http://www.w3.org/1999/xlink" xlink:href="bdj-09-e61592-g003.jpg" position="float" id="oo_481554.jpg" orientation="portrait" xlink:type="simple"><uri content-type="original_file" xlink:type="simple">https://binary.pensoft.net/fig/481554</uri></graphic></fig><fig id="F6402569" position="float" orientation="portrait"><object-id xmlns:xlink="http://www.w3.org/1999/xlink" content-type="arpha" xlink:type="simple">5F1B396C-5E98-5F47-B4F6-6E3B191D2DBB</object-id><object-id xmlns:xlink="http://www.w3.org/1999/xlink" content-type="doi" xlink:type="simple">10.3897/BDJ.9.e61592.figure4</object-id><label>Figure 4.</label><caption><p>Habitat of <italic><tp:taxon-name><tp:taxon-name-part taxon-name-part-type="genus" reg="Iridopsis">Iridopsis</tp:taxon-name-part> <tp:taxon-name-part taxon-name-part-type="species" reg="socoromaensis">socoromaensis</tp:taxon-name-part></tp:taxon-name></italic> sp. n. at the type locality near Socoroma Village, at about 3300 m elevation on the arid western slopes of the Andes of northern Chile (<named-content xmlns:xlink="http://www.w3.org/1999/xlink" content-type="dwc:verbatimCoordinates" xlink:type="simple">18°16'41"S, 69°35'17"W</named-content>).</p></caption><graphic xmlns:xlink="http://www.w3.org/1999/xlink" xlink:href="bdj-09-e61592-g004.jpg" position="float" id="oo_481555.JPG" orientation="portrait" xlink:type="simple"><uri content-type="original_file" xlink:type="simple">https://binary.pensoft.net/fig/481555</uri></graphic></fig><fig id="F6402573" position="float" orientation="portrait"><object-id xmlns:xlink="http://www.w3.org/1999/xlink" content-type="arpha" xlink:type="simple">DA292AE8-29D7-582F-AA6B-A4E7A72E41CE</object-id><object-id xmlns:xlink="http://www.w3.org/1999/xlink" content-type="doi" xlink:type="simple">10.3897/BDJ.9.e61592.figure5</object-id><label>Figure 5.</label><caption><p>Host plant of <italic><tp:taxon-name><tp:taxon-name-part taxon-name-part-type="genus" reg="Iridopsis">Iridopsis</tp:taxon-name-part> <tp:taxon-name-part taxon-name-part-type="species" reg="socoromaensis">socoromaensis</tp:taxon-name-part></tp:taxon-name></italic> sp. n., <tp:taxon-name><tp:taxon-name-part taxon-name-part-type="genus" reg="Dalea">Dalea</tp:taxon-name-part> <tp:taxon-name-part taxon-name-part-type="species" reg="pennellii">pennellii</tp:taxon-name-part> <tp:taxon-name-part taxon-name-part-type="basionym-authority">(J.F. Macbr.)</tp:taxon-name-part> <tp:taxon-name-part taxon-name-part-type="authority">J.F. Macbr.</tp:taxon-name-part> <tp:taxon-name-part taxon-name-part-type="infraspecific-rank">var.</tp:taxon-name-part> <tp:taxon-name-part taxon-name-part-type="variety" reg="chilensis">chilensis</tp:taxon-name-part></tp:taxon-name> Barneby (<tp:taxon-name><tp:taxon-name-part taxon-name-part-type="family">Fabaceae</tp:taxon-name-part></tp:taxon-name>), at the type locality.</p></caption><graphic xmlns:xlink="http://www.w3.org/1999/xlink" xlink:href="bdj-09-e61592-g005.jpg" position="float" id="oo_481556.JPG" orientation="portrait" xlink:type="simple"><uri content-type="original_file" xlink:type="simple">https://binary.pensoft.net/fig/481556</uri></graphic></fig></tp:treatment-sec><ref-list><ref id="B6402501"><element-citation xmlns:xlink="http://www.w3.org/1999/xlink" publication-type="article" xlink:type="simple"><person-group person-group-type="author"><name name-style="western"><surname>Rodriguez</surname><given-names>R.</given-names></name><name name-style="western"><surname>Marticorena</surname><given-names>C.</given-names></name><name name-style="western"><surname>Alarcón</surname><given-names>D.</given-names></name><name name-style="western"><surname>Baeza</surname><given-names>C.</given-names></name><name name-style="western"><surname>Cavieres</surname><given-names>L.</given-names></name><name name-style="western"><surname>Finot</surname><given-names>V. L.</given-names></name><name name-style="western"><surname>Fuentes</surname><given-names>N.</given-names></name><name name-style="western"><surname>Kiessling</surname><given-names>A.</given-names></name><name name-style="western"><surname>Mihoc</surname><given-names>M.</given-names></name><name name-style="western"><surname>Pauchard</surname><given-names>A.</given-names></name><name name-style="western"><surname>Ruiz</surname><given-names>R.</given-names></name><name name-style="western"><surname>Sanchez</surname><given-names>P.</given-names></name><name name-style="western"><surname>Marticorena</surname><given-names>A.</given-names></name></person-group><year>2018</year><article-title>Catálogo de las plantas vasculares de Chile</article-title><source>Cayana Botánica</source><volume>75</volume><fpage>1</fpage><lpage>430</lpage><pub-id pub-id-type="doi">10.4067/S0717-66432018000100001</pub-id></element-citation></ref></ref-list></tp:taxon-treatment>
